# Supplementary material for: Danhong Injection Alleviates Blood-Brain Barrier Disruption Caused by Cerebral Ischemia-Reperfusion Injury in 5Hyperlipidemia Rats by Regulating the Wnt/β-Catenin Pathway
Source: Pharmaceuticals (Basel). 2026 Mar 9;19(3):438. doi: 10.3390/ph19030438 (PMC13028738; doi:10.3390/ph19030438)
Supplement: Supplementary file 1 [file pharmaceuticals-19-00438-s001.zip]

Archive with 1 entries (1 files):
- pharmaceuticals-3938107-supplementary.pdf
